# Supplementary material for: Transcriptomic profiling and experimental validation of myeloid-cell-differentiation-related key genes in osteoarthritis
Source: Front Genet. 2026 Jun 17;17:1820192. doi: 10.3389/fgene.2026.1820192 (PMC13318254; doi:10.3389/fgene.2026.1820192)
Supplement: Supplementary file 1 [file Table1.xlsx]

## Sheet: Sheet1
database	ID	sex	age	disease			aver	sd
GSE89408	GSM2370970	0	13	NA		NA	35.1786	16.2391
	GSM2370971	0	32	NA		OA	49.0667	18.9151
	GSM2370972	1	22	NA
	GSM2370973	1	47	NA
	GSM2370974	1	27	NA
	GSM2370975	1	47	NA
	GSM2370976	0	32	NA
	GSM2370977	0	31	NA
	GSM2370978	0	15	NA
	GSM2370979	1	66	NA
	GSM2370980	1	28	NA
	GSM2370981	1	63	NA
	GSM2370982	1	15	NA
	GSM2370983	0	55	NA
	GSM2370984	0	56	NA
	GSM2370985	0	32	NA
	GSM2370986	0	31	NA
	GSM2370987	0	73	NA
	GSM2370988	1	20	NA
	GSM2370989	0	42	NA
	GSM2370990	0	33	NA
	GSM2370991	1	20	NA
	GSM2370992	0	52	NA
	GSM2370993	0	24	NA
	GSM2370994	0	28	NA
	GSM2370995	1	29	NA
	GSM2370996	0	23	NA
	GSM2370997	1	29	NA
	GSM2370998	1	33	OA
	GSM2370999	0	46	OA
	GSM2371000	0	58	OA
	GSM2371001	1	63	OA
	GSM2371002	1	48	OA
	GSM2371003	1	17	OA
	GSM2371004	0	77	OA
	GSM2371005	0	69	OA
	GSM2371006	1	60	OA
	GSM2371007	0	51	OA
	GSM2371008	1	19	OA
	GSM2371009	0	60	OA
	GSM2371010	0	63	OA
	GSM2371011	1	19	OA
	GSM2371012	0	53	OA
	GSM2371013	1	-	OA
	GSM2371014	0	-	OA
	GSM2371015	0	-	OA
	GSM2371016	0	-	OA
	GSM2371017	0	-	OA
	GSM2371018	0	-	OA
	GSM2371019	1	-	OA
